# Supplementary material for: Characterization of the Technofunctional Properties and Three-Dimensional Structure Prediction of 11S Globulins from Amaranth (Amaranthus hypochondriacus L.) Seeds
Source: Foods. 2023 Jan 19;12(3):461. doi: 10.3390/foods12030461 (PMC9914310; doi:10.3390/foods12030461)
Supplement: Supplementary file 1 [file foods-12-00461-s001.zip]

Archive with 1 entries (1 files):
- foods-2112620-supplementary.pdf
